# Supplementary material for: Correction of Clcn1 alternative splicing reverses muscle fiber type transition in mice with myotonic dystrophy
Source: Nat Commun. 2023 Apr 7;14:1956. doi: 10.1038/s41467-023-37619-1 (PMC10082032; doi:10.1038/s41467-023-37619-1)
Supplement: Supplementary file 7 — Source Data [file 41467_2023_37619_MOESM7_ESM.xlsx]

## Sheet: Fig. 1
	Fig. 1a	age 1.5 - 2.5 months		age 3 - 4.5 months			age 6 - 7 months
	Vertical breaks	41 hom/ko	41 hom/wt	Mbnl1-/-	41 hom/ko	41 hom/wt	41 hom/ko	41 hom/wt
		328.333	229.667	274.333	271.667	271	9.33333	283
		269.333	286	252	71.6667	257.333	1.66667	281.333
		282	268	231.333	275.667	307.333	0.333333	184.333
		264.667	273.333	273.667	167.333	241.333	38.6667	248.333
		284.333	242.333	278	142.333	259	8.66667	210.667
		255.333	268.333	197	156	242.667	0	280
		316	280.333				77	237.333
		284.333					82	259.667
							33	301.667
	Fig. 1a	age 1.5 - 2.5 months		age 3 - 4.5 months			age 6 - 7 months
	Vertical counts	41 hom/ko	41 hom/wt	Mbnl1-/-	41 hom/ko	41 hom/wt	41 hom/ko	41 hom/wt
		847	1131.67	1033.33	819	1396.33	10.3333	1023.33
		817.667	901	1303.67	125	1380.67	2.66667	1109.67
		774.667	1343.5	522.667	1022	1318.67	0.333333	799.667
		575	1390.33	1536	369.667	774.667	55.3333	712.667
		1031	1223.33	1377.33	253.667	847.333	11	879
		645	1208.33	542.5	370.333	762.333	0	985.333
		978	1330.67				152.667	1284.33
		964.667					143.667	1184.67
							68.6667	1148
	Fig. 1a	age 1.5 - 2.5 months		age 3 - 4.5 months			age 6 - 7 months
	Distance traveled (cm)	41 hom/ko	41 hom/wt	Mbnl1-/-	41 hom/ko	41 hom/wt	41 hom/ko	41 hom/wt
		15116.7	15205.7	8729	7598.67	20191	784.333	11568.3
		7310.33	14592	10903.7	6234.33	14162.3	4745.33	11085.7
		9487.67	13406	17070.7	12336.7	16572.7	6722.67	9030
		11013.3	15894	14356.3	9524	14539.3	3245	13023.3
		10222.7	17439.7	12652	4855	13401.7	3297.33	10923.3
		7459.33	14745.3	10623	9964	16782.3	4646	14754.7
		13994.7	17660.7				6448.33	11940
		10789					6564.33	14121
							8520	12440.3
	Fig. 1a	age 1.5 - 2.5 months		age 3 - 4.5 months			age 6 - 7 months
	Rest time (sec)	LR41;Mbnl1-/-	LR41	Mbnl1-/-	LR41;Mbnl1-/-	LR41	LR41;Mbnl1-/-	LR41
		195.333	182.667	420	368	132.667	1497.67	220
		296	227.667	318.667	605.667	204	784	279.667
		304.333	236.5	261	212	131.667	573.333	401
		278	173.667	150.667	404	213.333	1085.67	281
		305.667	214.667	212.333	502.667	250.667	1018.33	303.667
		362.667	243.333	365.5	353	180	1022	180.667
		196.333	154.333				657.333	272.667
		282.667					467.667	271
							771.667	215.333
	Fig. 1c
	% MyHC 1	LR41;Mbnl1-/-	Mbnl1-/-	LR20b	WT
	Gastrocnemius	3.88989	8.41463	5.33862	6.95017
		5.37983	7.354	6.93485	4.8249
		6.35279	10.2789	8.14626	8.7757
		6.29862	8.14394	6.61412	4.41459
		10.8781	12.7081	6.53546
			5.87739	6.35576
				3.4034
	Fig. 1c
	% MyHC 2A	LR41;Mbnl1-/-	Mbnl1-/-	LR20b	WT
	Gastrocnemius	39.8564	36.5447	20.8664	13.994
		66.937	22.4946	28.4599	10.3197
		52.7894	28.5804	20.5739	11.4646
		47.8043	31.976	25.0171	13.8824
		44.3971	34.0053	20.7947
			34.955	20.8832
	Fig. 1c
	% MyHC 2X	LR41;Mbnl1-/-	Mbnl1-/-	LR20b	WT
	Gastrocnemius	41.4123	13.9024	10.1891	7.73861
		19.6269	25.0901	8.88622	8.44814
		23.6698	15.011	13.4691	8.65524
		27.0013	16.6351	11.6861	5.17937
		32.7982	19.3398	6.72113
			15.4668	7.0161
	Fig. 1c
	% MyHC 2B	LR41;Mbnl1-/-	Mbnl1-/-	LR20b	WT
	Gastrocnemius	14.8414	41.1382	63.6059	74.0972
		8.05623	45.0613	55.719	78.1388
		17.188	46.1297	57.8107	75.7695
		18.8959	43.245	56.6827	76.5018
		11.9266	33.9468	65.9488
			43.7008	65.7449

## Sheet: Fig. 2
	Fig. 2a							Fig. 2b	LR41;Mbnl1-/-				LR20b		WT
								Clcn1 splicing	16 - 18 days		52 days		52 days
								Treatment	invert (-)	Clcn1 ASO	invert (-)	Clcn1 ASO	invert (-)	Clcn1 ASO	Untreated
								% exon 7a inclusion	92.5152	36.0876	88.9242	43.7428	32.4498	17.2958	17.8847
								RT-PCR	91.6001	26.3592	88.3232	53.0562	37.5909	14.7589	21.419
									90.9485	29.0929	88.241	53.6428	26.2548	18.7585	15.968
									90.8225	43.448	87.2012	59.3686	23.534	12.1826	15.789
									91.4486	30.0818
									89.4848	33.9033
								Fig. 2c
								Atp2a1 splicing	LR41;Mbnl1-/-		LR20b		WT
								Treatment	invert (-)	Clcn1 ASO	invert (-)	Clcn1 ASO	Untreated
								% exon 22 inclusion	0	0	56.4936	33.0169	97.8652
								RT-PCR	0	0	60.9257	49.3494	98.9974
									2.66	1.88	61.117	53.6921	99.6586
									3.08	3.82	66.1683	44.6303	99.31
								Clasp1 splicing	LR41;Mbnl1-/-		LR20b		WT
								Treatment	invert (-)	Clcn1 ASO	invert (-)	Clcn1 ASO	Untreated
								% exon 20 inclusion	13.8504	9.48369	50.6027	48.4086	68.7601
								RT-PCR	11.7051	24.2798	52.1386	55.4658	66.9648
									12.66	11.02	48.5373	52.8523	71.6768
									9.75	6.12	60.6658	57.5779	69.89
	Uncropped splicing gels
	"bp" = base pairs							Ttn splicing	LR41;Mbnl1-/-		LR20b		WT
	1 kb Plus DNA ladder (Invitrogen)							Treatment	invert (-)	Clcn1 ASO	invert (-)	Clcn1 ASO	Untreated
								% exon 346 inclusion	99.56	99.4168	71.6981	79.888	46.8512
								RT-PCR	99.5093	99.6505	71.8453	85.2857	60.6566
									99.1607	99.1881	66.3111	61.4425	47.8226
	Fig. 2d	LR41;Mbnl1-/-				WT			99.8606	99.2008	54.4786	58.2163	52.0953
	Clcn1 splicing	16 - 18 days		52 days
	Treatment	invert (-)	Clcn1 ASO	invert (-)	Clcn1 ASO	Untreated
	% exon 7a inclusion	97.055	48.7116	96.7224	70.9239	11.8241		Cacna1s splicing	LR41;Mbnl1-/-		LR20b		WT
	ddPCR	97.8685	54.0909	98.0597	66.2912	11.359		Treatment	invert (-)	Clcn1 ASO	invert (-)	Clcn1 ASO	Untreated
		96.1381	34.5238	96.7542	69.2588	10.98		% exon 29 inclusion	63.0157	65.7388	96.2132	94.4728	97.8519
		95.082	54.7548	96.6555	74.341	7.71766		RT-PCR	48.6681	54.038	97.1766	96.2958	98.9901
		97.2431	43.8473			8.81057			46.49	49.44	95.9696	96.3472	99.5464
		94.6587	51.2563						44.57	57.23	95.9576	95.9576
	Fig 2e
	Days treatment	Invert - ddPCR						Antisense - ddPCR						Invert - RT-PCR						Antisense - RT-PCR
	16 - 18	97.055	97.8685	96.1381	95.082	97.2431	94.6587	48.7116	54.0909	34.5238	54.7548	43.8473	51.2563	92.5152	91.6001	90.9485	90.8225	91.4486	89.4848	36.0876	26.3592	29.0929	43.448	30.0818	33.9033
	52	96.7224	98.0597	96.7542	96.6555			70.9239	66.2912	69.2588	74.341			88.9242	88.3232	88.241	87.2012			43.7428	53.0562	53.6428	59.3686
	Clcn1 splicing
	Fig 2f
	Clcn1 splicing	ddPCR	RT-PCR
		97.055	92.5152
		97.8685	91.6001
		96.1381	90.9485
		95.082	90.8225
		97.2431	91.4486
		94.6587	89.4848
		48.7116	36.0876
		54.0909	26.3592
		34.5238	29.0929
		54.7548	43.448
		43.8473	30.0818
		51.2563	33.9033
		96.7224	88.9242
		98.0597	88.3232
		96.7542	88.241
		96.6555	87.2012
		70.9239	43.7428
		66.2912	53.0562
		69.2588	53.6428
		74.341	59.3686
		11.8241	13.2187
		11.359	17.8847
		10.98	21.419
		7.71766	15.968
		8.81057	15.789

## Sheet: Fig. 3
	Fig. 3b	LR41;Mbnl1-/-				LR20b		WT
	% MyHC 1	18 days		52 days		52 days
	TA	invert (-)	Clcn1 ASO	invert (-)	Clcn1 ASO	invert (-)	Clcn1 ASO	Untreated
		0	0	0.66	0.09	0.42	0.18	0
		0	0	0.11	0	0	0	0
		0	0	0.13	0	0	0	2.32
				0.11	0.1	0	0.33	0.33
	Fig. 3b	LR41;Mbnl1-/-				LR20b		WT
	% MyHC 2A	18 days		52 days		52 days
	TA	invert (-)	Clcn1 ASO	invert (-)	Clcn1 ASO	invert (-)	Clcn1 ASO	Untreated
		64.68	58.32	55.66	24.03	11.83	8.63	8.69
		59.54	45.88	71.96	19.23	10.24	15.08	5.7
		68.12	33.42	68.62	19.22	8.61	7.56	11.15
				70.28	20.22	5.32	8.02	10.56
	Fig. 3b	LR41;Mbnl1-/-				LR20b		WT
	% MyHC 2X	18 days		52 days		52 days
	TA	invert (-)	Clcn1 ASO	invert (-)	Clcn1 ASO	invert (-)	Clcn1 ASO	Untreated
		34.33	14.49	42.62	37.23	43.51	37.95	43.82
		38.4	14.35	27.24	47.88	46.09	39.8	48.4
		29.17	13.28	30.47	40.76	47.22	35.29	32.66
				29.5	38.52	37.44	30.49	40.57
	Fig. 3b	LR41;Mbnl1-/-				LR20b		WT
	% MyHC 2B	18 days		52 days		52 days
	TA	invert (-)	Clcn1 ASO	invert (-)	Clcn1 ASO	invert (-)	Clcn1 ASO	Untreated
		1	27.19	1.06	38.64	44.24	53.24	47.49
		2.06	39.77	0.68	32.89	43.67	45.12	45.9
		2.71	53.3	0.78	40.02	44.18	57.15	53.87
				0.11	41.27	57.24	61.17	48.55
	Fig. 3c	Days treatment	Invert				Antisense
	% MyHC 2A	18	64.68	59.54	68.12		58.32	45.88	33.42
		52	55.66	70.72	68.62	70.28	24.03	20.82	19.22	20.22
	Fig. 3c	Days treatment	Invert				Antisense
	% MyHC 2X	18	34.33	38.4	29.17		14.49	14.35	13.28
		52	42.62	26.77	30.47	29.5	37.23	44.82	40.76	38.52
	Fig. 3c	Days treatment	Invert				Antisense
	% MyHC 2B	18	1	2.06	2.71		27.19	39.77	53.3
		52	1.06	2.4	0.78	0.11	38.64	33.86	40.02	41.27

## Sheet: Fig. 5
	Fig. 5a	LR41;Mbnl1-/-								LR20b				WT
	ddPCR	16 - 18 days				52 days				52 days
	Myh2	invert (-)		Clcn1 ASO		invert (-)		Clcn1 ASO		invert (-)		Clcn1 ASO		Untreated
	copies/μl	188000	194000	141000	146600	348000	332000	86600	93400	55000	61400	25600	30800	63400	56000
		130600	135600	25800	24000	544000	560000	236000	212000	33600	31200	47200	47200	52800	51800
		88800	92400	52400	56000	338000	348000	402000	400000	32600	32200	62400	58800	83400	103400
		314000	306000	256000	266000	770000	774000	366000	388000	41600	38800	28800	27600	64600	59600
		438000	438000	122800	129600									43800	44800
		244000	216000	49800	47200
	Fig. 5a	LR41;Mbnl1-/-								LR20b				WT
	ddPCR	16 - 18 days				52 days				52 days
	Myh1	invert (-)		Clcn1 ASO		invert (-)		Clcn1 ASO		invert (-)		Clcn1 ASO		Untreated
	copies/μl	780000	1220000	960000	1000000	2700000	2360000	1480000	1760000	2820000	3060000	700000	780000	1660000	1780000
		800000	560000	280000	260000	2540000	3060000	3840000	3680000	2640000	3020000	1020000	940000	1660000	1800000
		480000	360000	360000	380000	1700000	1880000	3180000	3320000	2260000	2340000	2920000	2860000	2580000	2460000
		1360000	1120000	2100000	1900000	2220000	1860000	3980000	3460000	4840000	4800000	1300000	1520000	3840000	3900000
		1240000	1120000	1540000	1780000									1120000	1300000
		1860000	1780000	1960000	2100000
	Fig. 5a	LR41;Mbnl1-/-								LR20b				WT
	ddPCR	16 - 18 days				52 days				52 days
	Myh4	invert (-)		Clcn1 ASO		invert (-)		Clcn1 ASO		invert (-)		Clcn1 ASO		Untreated
	copies/μl	100000	84000	1280000	1240000	72000	40000	2360000	2400000	7120000	7300000	5520000		3340000	3620000
		38000	28000	400000	540000	132000	124000	1980000	2420000	6080000	5960000	3880000	3640000	6300000	6340000
		44000	0	420000	680000	80000	134000	1840000	1500000	2480000	2320000	12620000	12320000	5200000	4940000
		30000	0	920000	1040000	96000	98000	4220000	3220000	8320000	8440000	8240000	9800000	15200000	14520000
		0	14000	1000000	640000									6460000	6200000
		126000	50000	1440000	1900000
	Fig. 5b	LR41;Mbnl1-/-				LR20b		WT
	ddPCR	16 - 18 days		52 days		52 days
	% Myh2	invert (-)	Clcn1 ASO	invert (-)	Clcn1 ASO	invert (-)	Clcn1 ASO	Untreated
		14.8384	6.02455	11.62	2.20049	0.57013	0.442109	0.645408
		15.6941	3.25414	15.8621	3.62225	0.364705	0.985934	1.21552
		16.9867	5.56245	15.3125	7.53618	0.683891	0.39295	0.330454
		19.7025	8.03349	26.5383	4.82282	0.303483	0.269591	0.584068
		26.7677	4.83506
		10.6997	1.29271
	Fig. 5b	LR41;Mbnl1-/-				LR20b		WT
	ddPCR	16 - 18 days		52 days		52 days
	% Myh1	invert (-)	Clcn1 ASO	invert (-)	Clcn1 ASO	invert (-)	Clcn1 ASO	Untreated
		77.688	41.0574	86.4662	39.6088	28.7954	11.6014	21.3491
		80.1802	35.2858	80.4598	60.8021	31.8554	20.4707	32.7956
		78.7461	37.9725	79.9107	61.0787	48.5478	18.7397	20.5935
		78.8102	61.5593	70.1272	47.5886	36.3878	13.4795	15.9531
		72.1139	63.5991
		84.6669	54.1074
	Fig. 5b	LR41;Mbnl1-/-				LR20b		WT
	ddPCR	16 - 18 days		52 days		52 days
	% Myh4	invert (-)	Clcn1 ASO	invert (-)	Clcn1 ASO	invert (-)	Clcn1 ASO	Untreated
		7.1473	52.7881	1.91388	58.1907	70.6174	87.9514	78.0025
		3.8911	61.4235	3.67816	35.5757	67.763	78.5405	65.9864
		4.12479	56.4456	4.77679	31.3851	50.6586	80.8595	79.0758
		0.953349	30.164	3.33448	47.5886	63.2634	86.2308	83.4619
		0.427794	31.4164
		4.09378	44.512
	Fig. 5c	% exon 7a inclusion	% Myh2			Fig. 5d	LR41;Mbnl1-/-								LR20b				WT
	ddPCR	97.055	14.8384			ddPCR	16 - 18 days				52 days				52 days
		97.8685	15.6941			Myh-emb	invert (-)		Clcn1 ASO		invert (-)		Clcn1 ASO		invert (-)		Clcn1 ASO		Untreated
		96.1381	16.9867			copies/μl	4200	4200	3000	3200	13400	13800	1800	900	2000	1500	640	0	600	520
		95.082	19.7025				2400	1580	420	140	8000	9000	7600	6000	1400	1600	140	140	1080	1120
		97.2431	26.7677				860	660	120	260	14200	14000	6800	5800	5600	4800	1260	1180	440	680
		94.6587	10.6997				9000	7800	7200	8600	11400	10600	4600	7200	6400	5600	1800	2400	320	180
		48.7116	6.02455				11200	11400	5000	2800									500	360
		54.0909	3.25414				13000	10200	3600	3000
		34.5238	5.56245
		54.7548	8.03349
		43.8473	4.83506			Fig. 5e	LR41;Mbnl1-/-				LR20b		WT
		51.2563	1.29271			ddPCR	18 days		52 days		52 days
		96.7224	11.62			% Myh-emb	invert (-)	Clcn1 ASO	invert (-)	Clcn1 ASO	invert (-)	Clcn1 ASO	Untreated
		98.0597	15.8621				0.32629	0.129876	0.462648	0.0329964	0.0171401	0.00501684	0.0106459
		96.7542	15.3125				0.234645	0.0365927	0.243658	0.10984	0.0168845	0.00292438	0.0135745
		96.6555	26.5383				0.142493	0.0194994	0.625527	0.118259	0.10976	0.00791087	0.00728791
		70.9239	2.20049				0.533876	0.243159	0.376712	0.0754196	0.045296	0.0200759	0.00133033
		66.2912	3.62225				0.690582	0.14942					0.00566929
		69.2588	7.53618				0.539635	0.0879578
		74.341	4.82282
		11.359	0.645408
		10.98	1.21552			Fig. 5f	% exon 7a inclusion	% Myh1
		7.71766	0.330454			ddPCR	97.055	0.32629
		8.81057	0.584068				97.8685	0.234645
							96.1381	0.142493
							95.082	0.533876
	Fig. 5c	% exon 7a inclusion	% Myh1				97.2431	0.690582
	ddPCR	97.055	77.688				94.6587	0.539635
		97.8685	80.1802				48.7116	0.129876
		96.1381	78.7461				54.0909	0.0365927
		95.082	78.8102				34.5238	0.0194994
		97.2431	72.1139				54.7548	0.243159
		94.6587	84.6669				43.8473	0.14942
		48.7116	41.0574				51.2563	0.0879578
		54.0909	35.2858				96.7224	0.462648
		34.5238	37.9725				98.0597	0.243658
		54.7548	61.5593				96.7542	0.625527
		43.8473	63.5991				96.6555	0.376712
		51.2563	54.1074				70.9239	0.0329964
		96.7224	86.4662				66.2912	0.10984
		98.0597	80.4598				69.2588	0.118259
		96.7542	79.9107				74.341	0.0754196
		96.6555	70.1272				11.359	0.0135745
		70.9239	39.6088				10.98	0.00728791
		66.2912	60.8021				7.71766	0.00133033
		69.2588	61.0787				8.81057	0.00566929
		74.341	47.5886
		11.359	21.3491
		10.98	32.7956
		7.71766	20.5935
		8.81057	15.9531
	Fig. 5c	% exon 7a inclusion	% Myh4
	ddPCR	97.055	7.1473
		97.8685	3.8911
		96.1381	4.12479
		95.082	0.953349
		97.2431	0.427794
		94.6587	4.09378
		48.7116	52.7881
		54.0909	61.4235
		34.5238	56.4456
		54.7548	30.164
		43.8473	31.4164
		51.2563	44.512
		96.7224	1.91388
		98.0597	3.67816
		96.7542	4.77679
		96.6555	3.33448
		70.9239	58.1907
		66.2912	35.5757
		69.2588	31.3851
		74.341	47.5886
		11.359	78.0025
		10.98	65.9864
		7.71766	79.0758
		8.81057	83.4619

## Sheet: Fig. 6
	Fig. 6a	% Myh2	% MyHC 2A		% Myh2 + Myh1	% MyHC 2A + 2X		% Myh4	% MyHC 2B
	ddPCR	14.8384	64.68		92.5264	99.01		7.1473	1
		15.6941	59.54		95.8743	97.94		3.8911	2.06
		16.9867	68.12		95.7327	97.29		4.12479	2.71
		6.02455	58.32		47.082	72.81		52.7881	27.19
		3.25414	45.88		38.54	60.23		61.4235	39.77
		5.56245	33.42		43.5349	46.7		56.4456	53.3
		11.62	55.66		98.0861	98.28		1.91388	1.06
		15.8621	71.96		96.3218	99.2		3.67816	0.68
		15.3125	68.62		95.2232	99.09		4.77679	0.78
		26.5383	70.28		96.6655	99.78		3.33448	0.11
		2.20049	24.03		41.8093	61.26		58.1907	38.64
		3.62225	19.23		64.4243	67.11		35.5757	32.89
		7.53618	19.22		68.6149	59.98		31.3851	40.02
		4.82282	20.22		52.4114	58.74		47.5886	41.27
		0.57013	11.83		29.3656	55.34		70.6174	44.24
		0.364705	10.24		32.2201	56.33		67.763	43.67
		0.683891	8.61		49.2317	55.83		50.6586	44.18
		0.303483	5.32		36.6913	42.76		63.2634	57.24
		0.442109	8.63		12.0435	46.58		87.9514	53.24
		0.985934	15.08		21.4566	54.88		78.5405	45.12
		0.39295	7.56		19.1326	42.85		80.8595	57.15
		0.269591	8.02		13.7491	38.51		86.2308	61.17
		1.21552	11.5		34.0111	67.1		65.9864	32.9
		0.330454	8.69		20.9239	52.51		79.0758	47.49
		0.584068	5.7		16.5372	54.1		83.4619	45.9
	Fig. 6c	LR41;Mbnl1-/-		WT
	% pure 2A of total 2A	invert (-)	Clcn1 ASO	Untreated
		36.25	47.1	51.02
		31.9	42.33	52.5
		48.93	24.73	41.1429
		37.39	49.82	46.4
	Fig. 6c	LR41;Mbnl1-/-		WT
	% 2A/2X hybrids of total 2A	invert (-)	Clcn1 ASO	Untreated
		63.75	52.9	48.98
		68.1	57.67	47.5
		51.07	75.27	58.8571
		62.61	50.18	53.6
	Fig. 6d	LR41;Mbnl1-/-		WT
	MyHC 2A	invert (-)	Clcn1 ASO	Untreated
		20.1767	11.3181	4.43364
		22.9552	8.14006	2.9925
		33.5758	4.75311	4.58743
		26.2777	10.0736	4.89984
	Fig. 6d	LR41;Mbnl1-/-		WT
	MyHC 2A/2X hybrid	invert (-)	Clcn1 ASO	Untreated
		35.4832	12.7119	4.25636
		49.0048	11.0899	2.7075
		35.0442	14.4669	6.56257
		44.0023	10.1464	5.66016
	Fig. 6d	LR41;Mbnl1-/-		WT
	MyHC 2X	invert (-)	Clcn1 ASO	Untreated
		42.62	37.23	43.82
		27.24	47.88	48.4
		30.47	40.76	32.66
		29.5	38.52	40.57
	Fig. 6d	LR41;Mbnl1-/-		WT
	MyHC 2X	invert (-)	Clcn1 ASO	Untreated
		1.06	38.64	47.49
		0.68	32.89	45.9
		0.78	40.02	53.87
		0.11	41.27	48.55

## Sheet: Fig. 7
	Fig. 7a	% frequency
	MyHC 2A	LR41;Mbnl1-/-								WT
	Diameter (μm)	invert (-)				Clcn1 ASO				Untreated
	<10	0	0.115207	0	0	0	0	0	0	0	0	0
	10-19	4.34783	4.26267	0	0	1.0101	1.25	5.6338	1.62602	29.5699	44.4444	17.4603
	20-29	24.1234	14.8618	18.4834	6.96202	22.5589	14	40.8451	46.3415	63.4409	55.5556	74.6032
	30-39	39.9719	33.1797	43.6019	43.6709	49.8317	39.75	44.3662	46.3415	6.98925	0	7.93651
	40-49	23.9832	31.9124	29.3839	36.7089	20.5387	37.5	8.4507	4.87805	0	0	0
	50-59	7.01262	13.3641	7.58294	8.22785	4.3771	7	0.704225	0.813008	0	0	0
	60-69	0.56101	2.07373	0.473934	3.79747	1.3468	0.5	0	0	0	0	0
	70-79	0	0.115207	0	0.632911	0	0	0	0	0	0	0
	80-89	0	0.115207	0	0	0.3367	0	0	0	0	0	0
	>90	0	0	0.473934	0	0	0	0	0	0	0	0
	Fig. 7a	% frequency
	MyHC 2X	LR41;Mbnl1-/-								WT
	Diameter (μm)	invert (-)				Clcn1 ASO				Untreated
	<10	0	0	0	0	0	0	0	0	0	0	0
	10-19	4.34783	0	0.2849	0	0.687285	1.44928	3.69128	1.40449	1.92616	7.6555	3.73134
	20-29	24.1234	2.23214	16.5242	3.01205	23.0241	12.6812	28.8591	16.0112	30.016	62.6794	38.3085
	30-39	39.9719	22.3214	39.3162	25	41.5808	35.5072	49.3289	50	53.6116	26.3158	45.0249
	40-49	23.9832	32.5893	31.6239	45.1807	27.835	35.8696	15.1007	28.9326	13.4832	2.87081	12.4378
	50-59	7.01262	29.0179	10.2564	18.6747	6.18557	11.5942	2.68456	3.37079	0.642055	0.478469	0.497512
	60-69	0.56101	9.375	1.9943	6.62651	0.687285	2.89855	0.33557	0.280899	0.321027	0	0
	70-79	0	4.01786	0	1.20482	0	0	0	0	0	0	0
	80-89	0	0.446429	0	0.301205	0	0	0	0	0	0	0
	>90	0	0	0	0	0	0	0	0	0	0	0
	Fig. 7a	% frequency
	MyHC 2B	LR41;Mbnl1-/-								WT
	Diameter (μm)	invert (-)				Clcn1 ASO				Untreated
	<10	0	0	0		0	0	0	0	0	0	0
	10-19	0	0	16.6667		1.71233	2.0202	2.46914	2.92683	0.30581	0	0.634921
	20-29	7.69231	6.66667	16.6667		17.4657	10.9091	27.7778	20.4878	13.4557	29.8137	15.873
	30-39	15.3846	10	33.3333		40.411	42.0202	48.1482	41.4634	49.8471	49.0683	40.3175
	40-49	41.0256	30	16.6667		26.3699	35.1515	20.9876	26.3415	31.8043	18.0124	28.8889
	50-59	23.0769	16.6667	16.6667		11.6438	8.28283	0.617284	8.29268	4.28134	3.10559	10.1587
	60-69	7.69231	26.6667	0		2.39726	1.41414	0	0.487805	0.30581	0	3.49206
	70-79	5.12821	10	0		0	0.20202	0	0	0	0	0.31746
	80-89	0	0	0		0	0	0	0	0	0	0
	>90	0	0	0		0	0	0	0	0	0	0.31746
	Fig. 7b	LR41;Mbnl1-/-		WT
	MyHC 2A	invert (-)	Clcn1 ASO	Untreated
	Mean diameter (μm)	37.8	30.6	22.7672
		41	30.7	19.9733
		35.7	35.3	22.9398
		39.1	38.5
	Fig. 7b	LR41;Mbnl1-/-		WT
	MyHC 2X	invert (-)	Clcn1 ASO	Untreated
	Mean diameter (μm)	38.9	33.5	33.0727
		45.8	36.7	27.5852
		41.3	36.6	32.3215
		48.7	40.1
	Fig. 7b	LR41;Mbnl1-/-		WT
	MyHC 2B	invert (-)	Clcn1 ASO	Untreated
	Mean diameter (μm)	40.92	34	37.851
		46.9	36.5	33.956
		53.1	38.1	39.4254
			39.2

## Sheet: Fig. 8
	Fig. 8a	16 - 18 days				52 days
	ddPCR	invert (-)		Clcn1 ASO		invert (-)		Clcn1 ASO
	ACTA1 mRNA	980000	1060000	2000000	2060000	860000	900000	3500000	3860000
	copies/μl	220000	194000	320000	380000	3000000	2460000	6140000	3620000
		220000	126000	320000	380000	5580000	6020000	11000000	6440000
		1260000	1340000	3080000	3180000	4420000	4260000	13400000	11040000
		1260000	1260000	2360000	1840000
		1600000	1420000	2520000	3420000
	Fig. 8a	16 - 18 days				52 days
	ddPCR	invert (-)		Clcn1 ASO		invert (-)		Clcn1 ASO
	ACTA1 pre-mRNA	220000	500000	1460000	1080000	300000	280000	1080000	960000
	copies/μl	258000	224000	324000	298000	900000	800000	1960000	960000
		188000	150000	260000	200000	1360000	1660000	3060000	3060000
		420000	740000	1020000	960000	1500000	1460000	4160000	4180000
		900000	980000	1140000	1220000
		940000	1040000	1500000	1280000
	Fig. 8a	16 - 18 days				52 days				WT
	ddPCR	invert (-)		Clcn1 ASO		invert (-)		Clcn1 ASO		Untreated
	Acta1 mRNA	6700000	7020000	9280000	9160000	5440000	5440000	8360000	11000000	13800000	11880000
	copies/μl	4360000	4080000	3600000	3200000	12800000	9120000	16400000	9800000	58000000	54000000
		2620000	2000000	3000000	2620000	19400000	19800000	28600000	22000000	61200000	63600000
		11840000	11220000	14060000	14120000	19600000	20400000	31000000	26600000	35400000	34000000
		15400000	15000000	14600000	15700000					26800000	27200000
		14980000	15160000	13680000	14380000
	Fig. 8b	16 - 18 days		52 days
	ddPCR	invert (-)	Clcn1 ASO	invert (-)	Clcn1 ASO
	ACTA1 mRNA/Acta1	0.227171	0.400394	0.161765	0.380165
		0.0834677	0.221519	0.249088	0.372519
		0.154464	0.282258	0.295918	0.344664
		0.167959	0.315843	0.217	0.424306
		0.158093	0.241657
		0.191868	0.495826
	Fig. 8b	16 - 18 days		52 days
	ddPCR	invert (-)	Clcn1 ASO	invert (-)	Clcn1 ASO
	ACTA1 pre-mRNA/Acta1	0.0524781	0.137744	0.0533088	0.105372
		0.057109	0.0914706	0.0775548	0.11145
		0.0731602	0.0818505	0.0770408	0.120949
		0.0503036	0.0702626	0.074	0.144792
		0.0618421	0.0778878
		0.0656934	0.0990734
	Fig. 8c	16 - 18 days				52 days				WT
	ddPCR	invert (-)		Clcn1 ASO		invert (-)		Clcn1 ASO		Untreated
	Dmpk mRNA	72200	75800	64800	68800	54600	51000	63400	71000	81800	79400
	copies/μl	45600	44200	20200	17200	103800	103400	158000	154000	286000	296000
		18800	17400	25000	22400	80000	93000	105800	104800	366000	332000
		84200	89800	127400	108800	108200	115200	106600	108600	216000	204000
		107000	102200	87800	90400					124000	121400
		108200	121400	106400	97000
	Fig. 8c	16 - 18 days		52 days		WT
	ddPCR	invert (-)	Clcn1 ASO	invert (-)	Clcn1 ASO	Untreated
	Dmpk mRNA/Acta1	0.0107872	0.00724512	0.00970588	0.00694215	0.00627726
		0.0106398	0.0055	0.00945255	0.0119084	0.00519643
		0.0078355	0.00843416	0.00441327	0.00416205	0.00559295
		0.00754553	0.00838183	0.005585	0.00373611	0.00605187
		0.00688158	0.00588119			0.00454444
		0.00761778	0.00724875
	Fig. 8d		ACTA1 mRNA/Acta1				ACTA1 mRNA/Acta1				ACTA1 mRNA/Acta1
	ddPCR	% Myh2	16 - 18 days	52 days		% Myh1	16 - 18 days	52 days		% Myh4	16 - 18 days	52 days
		14.8384	0.227171			77.688	0.227171			7.1473	0.227171
		15.6941	0.0834677			80.1802	0.0834677			3.8911	0.0834677
		16.9867	0.154464			78.7461	0.154464			4.12479	0.154464
		19.7025	0.167959			78.8102	0.167959			0.953349	0.167959
		26.7677	0.158093			72.1139	0.158093			0.427794	0.158093
		10.6997	0.191868			84.6669	0.191868			4.09378	0.191868
		6.02455	0.400394			41.0574	0.400394			52.7881	0.400394
		3.25414	0.221519			35.2858	0.221519			61.4235	0.221519
		5.56245	0.282258			37.9725	0.282258			56.4456	0.282258
		8.03349	0.315843			61.5593	0.315843			30.164	0.315843
		4.83506	0.241657			63.5991	0.241657			31.4164	0.241657
		1.29271	0.495826			54.1074	0.495826			44.512	0.495826
		11.62		0.161765		86.4662		0.161765		1.91388		0.161765
		15.8621		0.249088		80.4598		0.249088		3.67816		0.249088
		15.3125		0.295918		79.9107		0.295918		4.77679		0.295918
		26.5383		0.217		70.1272		0.217		3.33448		0.217
		2.20049		0.380165		39.6088		0.380165		58.1907		0.380165
		3.62225		0.372519		60.8021		0.372519		35.5757		0.372519
		7.53618		0.344664		61.0787		0.344664		31.3851		0.344664
		4.82282		0.424306		47.5886		0.424306		47.5886		0.424306
	Fig. 8e		ACTA1 pre-mRNA/Acta1				ACTA1 pre-mRNA/Acta1				ACTA1 pre-mRNA/Acta1
	ddPCR	% Myh2	16 - 18 days	52 days		% Myh1	16 - 18 days	52 days		% Myh4	16 - 18 days	52 days
		14.8384	0.0524781			77.688	0.0524781			7.1473	0.0524781
		15.6941	0.057109			80.1802	0.057109			3.8911	0.057109
		16.9867	0.0731602			78.7461	0.0731602			4.12479	0.0731602
		19.7025	0.0503036			78.8102	0.0503036			0.953349	0.0503036
		26.7677	0.0618421			72.1139	0.0618421			0.427794	0.0618421
		10.6997	0.0656934			84.6669	0.0656934			4.09378	0.0656934
		6.02455	0.137744			41.0574	0.137744			52.7881	0.137744
		3.25414	0.0914706			35.2858	0.0914706			61.4235	0.0914706
		5.56245	0.0818505			37.9725	0.0818505			56.4456	0.0818505
		8.03349	0.0702626			61.5593	0.0702626			30.164	0.0702626
		4.83506	0.0778878			63.5991	0.0778878			31.4164	0.0778878
		1.29271	0.0990734			54.1074	0.0990734			44.512	0.0990734
		11.62		0.0533088		86.4662		0.0533088		1.91388		0.0533088
		15.8621		0.0775548		80.4598		0.0775548		3.67816		0.0775548
		15.3125		0.0770408		79.9107		0.0770408		4.77679		0.0770408
		26.5383		0.074		70.1272		0.074		3.33448		0.074
		2.20049		0.105372		39.6088		0.105372		58.1907		0.105372
		3.62225		0.11145		60.8021		0.11145		35.5757		0.11145
		7.53618		0.120949		61.0787		0.120949		31.3851		0.120949
		4.82282		0.144792		47.5886		0.144792		47.5886		0.144792

## Sheet: Supplementary Fig. 1
	Supplementary Fig. 1a, c
	Uncropped splicing gels
	"bp" = base pairs
	1 kb Plus DNA ladder (Invitrogen)
	Supplementary Fig. 1b	LR41+/+ (hom)	LR41+/- (hemi)	LR41-/- (WT)	LR20b+/+ (hom)	LR20b+/- (hemi)	LR20b-/- (WT)
	ACTA1 genomic DNA/Acta1 genomic DNA	1.67982	1.02088	0.0170984	2.08675	1.26279	0.00664942
	PCR	1.6929	1.04782	0.012976	1.98678	1.21641	0.005515
		1.71814	1.01703	0.05	2.13826	1.26136	0
		1.86	1.06	0.01	1.93516	1.24011	0.01
		1.79	1.14	0.01	1.97773	1.30511	0.01
		1.81	1.08	0	1.97291	1.33583
		1.86	0.98		2.07389	1.21975
		1.89	1.02		2.32211	1.29621
		1.86			2.07561	1.25704
	Supplementary Fig. 1d	age 1.5 - 2.5 months		age 3 - 4.5 months			age 6 - 7 months
	Ambulatory time (sec)	41 hom/ko	41 hom/wt	Mbnl1-/-	41 hom/ko	41 hom/wt	41 hom/ko	41 hom/wt
		1298.33	1307.67	927.667	1055	1478	167	1240.67
		1075.67	1266.33	1115.67	854.667	1310.33	819.333	1186.67
		1109.33	1222.5	1282.67	1265.33	1366	1045.33	975
		1173	1331	1335	1077.33	1290.67	516	1162.67
		1082	1345.33	1252	865	1206.33	550	1089.67
		969.667	1247	1076	1080.67	1339.67	627.667	1306
		1262.67	1342.67				873.667	1156.67
		1089.67					1040.33	1210
							730	1247.33
	Supplementary Fig. 1d	age 1.5 - 2.5 months		age 3 - 4.5 months			age 6 - 7 months
	Stereotypic time (sec)	41 hom/ko	41 hom/wt	Mbnl1-/-	41 hom/ko	41 hom/wt	41 hom/ko	41 hom/wt
		306.333	309.667	452.333	377	189.333	135.333	339.333
		428.333	306	365.667	339.667	285.667	196.667	333.667
		386.333	341	256.333	322.667	302.333	181.333	424
		349	295.333	314.333	318.667	296	198.333	356.333
		412.333	240	335.667	432.333	343	231.667	406.667
		467.667	309.667	358.5	366.333	280.333	150.333	313.333
		341	303				269	370.667
		427.667					292	319
							298.333	337.333

## Sheet: Supplementary Fig. 3
	MyHC 1	Saline	Training	ASO	Training + ASO	WT
		7.63218	6.07749	3.61842	7.06301	4.72628
		9.58825	4.62154	4.15538	5.06234	5.27875
		9.78301	3.69983	5.17013	4.70958	2.19522
		4.21508	9.28571	7.77564	4.6832	2.4535
		3.87297	6.79098	6.41881	3.55702
			4.61653
	MyHC 2A	Saline	Training	ASO	Training + ASO	WT
		17.0575	18.8163	8.2648	21.2906	11.2547
		22.1135	16.0116	10.3403	9.52618	14.0856
		14.4906	15.4974	16.3457	7.29984	11.3289
		27.3169	16.9048	17.1274	12.7429	7.83538
		15.6468	20.4843	16.6982	10.4877
			16.1827
	MyHC 2X	Saline	Training	ASO	Training + ASO	WT
		12.9655	14.9947	5.46875	5.64024	9.07855
		11.8629	12.9549	5.03756	6.90773	13.3854
		22.3979	19.3717	8.66635	9.41915	4.70404
		20.3458	22.9365	11.4712	8.24672	4.82786
		14.0976	13.1366	9.79836	11.8079
			12.3356
	MyHC 2B	Saline	Training	ASO	Training + ASO	WT
		62.3448	60.1115	82.648	66.0061	74.9405
		56.4354	66.4119	79.4521	78.5037	67.2502
		53.3284	61.4311	67.2123	78.5714	81.7719
		48.1221	50.873	64.9825	75.5536	84.8833
		66.3826	59.5881	68.2581	74.1474
			66.8652

## Sheet: Supplementary Fig. 4
	Clcn1 exon 7a inclusion	16 - 18 days				52 days				WT
	copies/μl	invert (-)		Clcn1 ASO		invert (-)		Clcn1 ASO		Untreated
		5340	5140	3900	4040	4440	4000	5820	4620	1760	1520
		3420	3100	1300	1080	8220	8660	8620	7860	9180	9760
		1140	1200	740	1000	6220	6240	11240	11560	4420	4140
		7760	7320	7500	7240	9340	8000	9120	7800	2680	2940
		7680	7840	5400	5860					1760	1440
		6360	6400	6280	5960
	Clcn1 exon 7a exclusion	16 - 18 days				52 days				WT
	copies/μl	invert (-)		Clcn1 ASO		invert (-)		Clcn1 ASO		Untreated
		200	118	4160	4200	156	130	2220	2060	12100	12360
		102	40	1020	1000	164	170	4660	3720	72400	75400
		52	42	1620	1680	138	280	4780	5340	36400	33000
		460	320	5900	6280	280	320	2980	2860	33400	33800
		220	220	6860	7560					16320	16800
		460	260	5780	5860
	Clcn1 exon 7a inclusion + exclusion	16 - 18 days		52 days		WT
	total copies/μl	invert (-)	Clcn1 ASO	invert (-)	Clcn1 ASO	Untreated
		5399	8150	4363	7360	13870
		3331	2200	8607	12430	83370
		1217	2520	6439	16460	38980
		7930	13460	8970	11380	36410
		7980	12840			18160
		6740	11940
